# Supplementary material for: Evolution of Diagnoses, Survival, and Costs of Oncological Medical Treatment for Non-Small-Cell Lung Cancer over 20 Years in Osona, Catalonia
Source: Curr Oncol. 2024 Apr 9;31(4):2145–57. doi: 10.3390/curroncol31040159 (PMC11049066; doi:10.3390/curroncol31040159)
Supplement: Supplementary file 1 [file curroncol-31-00159-s001.zip]

Archive with 1 entries (1 files):
- curroncol-2935384-supplementary.pdf
